# Supplementary material for: Isolation and Characterization of Alpha and Nanocrystalline Cellulose from Date Palm (Phoenix dactylifera L.) Trunk Mesh
Source: Polymers (Basel). 2021 Jun 7;13(11):1893. doi: 10.3390/polym13111893 (PMC8200950; doi:10.3390/polym13111893)
Supplement: Supplementary file 1 [file polymers-13-01893-s001.zip]

Archive with 1 entries (1 files):
- polymers-1228900-supplementary.pdf
